# Supplementary material for: AMPK-Mediated Metabolic Switching Is High Effective for Phytochemical Levo-Tetrahydropalmatine (l-THP) to Reduce Hepatocellular Carcinoma Tumor Growth
Source: Metabolites. 2021 Nov 29;11(12):811. doi: 10.3390/metabo11120811 (PMC8703446; doi:10.3390/metabo11120811)
Supplement: Supplementary file 1 [file metabolites-11-00811-s001.zip]

Archive with 1 entries (1 files):
- metabolites-1470107-supplementary.pdf
